# Supplementary material for: Myocardial and haemodynamic responses to two fluid regimens in African children with severe malnutrition and hypovolaemic shock (AFRIM study)
Source: Crit Care. 2017 May 3;21:103. doi: 10.1186/s13054-017-1679-0 (PMC5415747; doi:10.1186/s13054-017-1679-0)
Supplement: Supplementary file 2 — a Clinical features (median, interquartile range and standard deviation) and prevalence (n; %) of abnormal signs at different time points in group 1 (bolus + rehydration). b Clinical features (median, interquartile range and standard deviation) and prevalence (n; %) of abnormal signs at different time points in group two (rehydration-only). (ZIP 55 kb) [file 13054_2017_1679_MOESM2_ESM.zip]

Archive with 2 entries (2 files):
- AFRIM supplemental table 1a.pdf
- AFRIM supplemental table 1b.pdf
